# Supplementary material for: Human Chorionic Gonadotropin (hCG)-Induced Remodeling of the Granulosa Cell Exosomal Proteome: Implications for Follicular Communication
Source: Cells. 2026 May 22;15(11):956. doi: 10.3390/cells15110956 (PMC13256384; doi:10.3390/cells15110956)
Supplement: Supplementary file 1 [file cells-15-00956-s001.zip › Supplemetary Table S1.xlsx]

## Sheet: EXOSOMES PROTEIN CARGO
Proteomic analysis of differentially expressed exosomal proteins
		EXOSOMES CTR												EXOSOMES hCG
		H6VRF8	Cytokeratin-1 OS											P02751-1	Isoform 1 of Fibronectin OS
		A0A6M	Protease (Fragment) OS											Q08380	Galectin-3-binding protein OS
		Q15147	1-phosphatidylinositol 4,5-bisphosphate phosphodiesterase beta-4 OS											P60709	Actin, cytoplasmic 1 OS
		L0R8D2	Alternative protein RCOR1 OS											P13611	Versican core protein OS
		L0R5A1	Alternative protein CSF2RB OS											P01023	Alpha-2-macroglobulin OS
		A0N4V7	HCG2039797 (Fragment) OS											P02452	Collagen alpha-1(I) chain OS
		P13645	Keratin, type I cytoskeletal 10 OS											P02768	Albumin OS
		E9PE96	Protein piccolo OS											P35527	Keratin, type I cytoskeletal 9 OS
		E7EX20	Tubulin polyglutamylase TTLL4 OS											P13645	Keratin, type I cytoskeletal 10 OS
		B3KP88	Galectin-3-binding protein OS											P07996	Thrombospondin-1 OS
		B2RBS8	cDNA, FLJ95666, highly similar to Homo sapiens albumin (ALB), mRNA OS											O43854	EGF-like repeat and discoidin I-like domain-containing protein 3 OS
		O43854	EGF-like repeat and discoidin I-like domain-containing protein 3 OS											P14618	Pyruvate kinase PKM OS
		K9MVH0	Envelope glycoprotein gp160 OS											P08123	Collagen alpha-2(I) chain OS
		C9DLR5	Protease (Fragment) OS											P04264	Keratin, type II cytoskeletal 1 OS
		R9RXX9	Protease (Fragment) OS											P01024	Complement C3 OS
		Q6TUY0	Poly(A) polymerase catalytic subunit OS											P98160	Basement membrane-specific heparan sulfate proteoglycan core protein OS
		Q8NHH1	Tubulin polyglutamylase TTLL11 OS											P05556	Integrin beta-1 OS
														Q14764	Major vault protein OS
														P68371	Tubulin beta-4B chain OS
														P24821	Tenascin OS
														P11047	Laminin subunit gamma-1 OS
														P26006	Integrin alpha-3 OS
														Q9P2B2	Prostaglandin F2 receptor negative regulator OS
														P62987	Ubiquitin-60S ribosomal protein L40 OS
														P69905	Hemoglobin subunit alpha OS
		Common EXO-CTR /EXO hCG												Q08431	Lactadherin OS
														P13639	Elongation factor 2 OS
														P68104	Elongation factor 1-alpha 1 OS
		P13645	Keratin, type I cytoskeletal 10											P07942	Laminin subunit beta-1 OS
		O43854	EGF-like repeat and discoidin I-like domain-containing protein 3											P49327	Fatty acid synthase OS
														P55072	Transitional endoplasmic reticulum ATPase OS
														P08670	Vimentin OS
														P21926	CD9 antigen OS
														P08238	Heat shock protein HSP 90-beta OS
														Q16363	Laminin subunit alpha-4 OS
														P08962	CD63 antigen OS
														P02765	Alpha-2-HS-glycoprotein OS
														P11142	Heat shock cognate 71 kDa protein OS
														P27708	CAD protein OS
														P07900	Heat shock protein HSP 90-alpha OS
														Q14204	Cytoplasmic dynein 1 heavy chain 1 OS
														P62249	40S ribosomal protein S16 OS
														P68871	Hemoglobin subunit beta OS
														P25786	Proteasome subunit alpha type-1 OS
														Q00610	Clathrin heavy chain 1 OS
														P20618	Proteasome subunit beta type-1 OS
														P48509	CD151 antigen OS
														Q99436	Proteasome subunit beta type-7 OS
														P62826	GTP-binding nuclear protein Ran OS
														P98095	Fibulin-2 OS
														P23142	Fibulin-1 OS
														P28070	Proteasome subunit beta type-4 OS
														P21589	5'-nucleotidase OS
														Q12805	EGF-containing fibulin-like extracellular matrix protein 1 OS
														Q13200	26S proteasome non-ATPase regulatory subunit 2 OS
														P28066	Proteasome subunit alpha type-5 OS
														O00468	Agrin OS
														P21333	Filamin-A OS
														Q15149	Plectin OS
														P23396	40S ribosomal protein S3 OS
														P28074	Proteasome subunit beta type-5 OS
