# Supplementary material for: Human Chorionic Gonadotropin (hCG)-Induced Remodeling of the Granulosa Cell Exosomal Proteome: Implications for Follicular Communication
Source: Cells. 2026 May 22;15(11):956. doi: 10.3390/cells15110956 (PMC13256384; doi:10.3390/cells15110956)
Supplement: Supplementary file 1 [file cells-15-00956-s001.zip › Supplemetary Table S2.xlsx]

## Sheet: EXO-SEC
				Comparative Analysis of Exosomal and Whole Secretome Proteomic Profiles
			COMMON EXOSOMES/SECRETOME					EXOSOMES uniquely expressed
											18
			Q08380	Galectin-3-binding protein OS				P02751-1	Isoform 1 of Fibronectin OS
			P13611	Versican core protein OS				P60709	Actin, cytoplasmic 1 OS
			P01023	Alpha-2-macroglobulin OS				P68371	Tubulin beta-4B chain OS
			P02452	Collagen alpha-1(I) chain OS				P26006	Integrin alpha-3 OS
			P02768	Albumin OS				Q9P2B2	Prostaglandin F2 receptor negative regulator OS
			P35527	Keratin, type I cytoskeletal 9 OS				P62987	Ubiquitin-60S ribosomal protein L40 OS
			P13645	Keratin, type I cytoskeletal 10 OS				P08962	CD63 antigen OS
			P07996	Thrombospondin-1 OS				P27708	CAD protein OS
			O43854	EGF-like repeat and discoidin I-like domain-containing protein 3 OS				P25786	Proteasome subunit alpha type-1 OS
			P14618	Pyruvate kinase PKM OS				P20618	Proteasome subunit beta type-1 OS
			P08123	Collagen alpha-2(I) chain OS				P48509	CD151 antigen OS
			P04264	Keratin, type II cytoskeletal 1 OS				Q99436	Proteasome subunit beta type-7 OS
			P01024	Complement C3 OS				P62826	GTP-binding nuclear protein Ran OS
			P98160	Basement membrane-specific heparan sulfate proteoglycan core protein OS				P28070	Proteasome subunit beta type-4 OS
			P05556	Integrin beta-1 OS				P21589	5'-nucleotidase OS
			Q14764	Major vault protein OS				P28066	Proteasome subunit alpha type-5 OS
			P24821	Tenascin OS				O00468	Agrin OS
			P11047	Laminin subunit gamma-1 OS				P28074	Proteasome subunit beta type-5 OS
			P69905	Hemoglobin subunit alpha OS
			Q08431	Lactadherin OS
			P13639	Elongation factor 2 OS
			P68104	Elongation factor 1-alpha 1 OS
			P07942	Laminin subunit beta-1 OS
			P49327	Fatty acid synthase OS
			P55072	Transitional endoplasmic reticulum ATPase OS
			P08670	Vimentin OS
			P21926	CD9 antigen OS
			P08238	Heat shock protein HSP 90-beta OS
			Q16363	Laminin subunit alpha-4 OS
			P02765	Alpha-2-HS-glycoprotein OS
			P11142	Heat shock cognate 71 kDa protein OS
			P07900	Heat shock protein HSP 90-alpha OS
			Q14204	Cytoplasmic dynein 1 heavy chain 1 OS
			P62249	40S ribosomal protein S16 OS
			P68871	Hemoglobin subunit beta OS
			Q00610	Clathrin heavy chain 1 OS
			P98095	Fibulin-2 OS
			P23142	Fibulin-1 OS
			Q12805	EGF-containing fibulin-like extracellular matrix protein 1 OS
			Q13200	26S proteasome non-ATPase regulatory subunit 2 OS
			P21333	Filamin-A OS
			Q15149	Plectin OS
			P23396	40S ribosomal protein S3 OS
			hCG SECRETOME
			P02751	Fibronectin OS	482
			P35555	Fibrillin-1 OS
			O43707	Alpha-actinin-4 OS
			Q99715	Collagen alpha-1(XII) chain OS
			P12814	Alpha-actinin-1 OS
			O75369	Filamin-B OS
			O00468-6	Isoform 6 of Agrin OS
			P08603	Complement factor H OS
			P12109	Collagen alpha-1(VI) chain OS
			Q14315	Filamin-C OS
			P08572	Collagen alpha-2(IV) chain OS
			P35442	Thrombospondin-2 OS
			P09486	SPARC OS
			P08253	72 kDa type IV collagenase OS
			Q9Y490	Talin-1 OS
			O00391	Sulfhydryl oxidase 1 OS
			P18206	Vinculin OS
			P02461	Collagen alpha-1(III) chain OS
			P68032	Actin, alpha cardiac muscle 1 OS
			Q16270	Insulin-like growth factor-binding protein 7 OS
			P07437	Tubulin beta chain OS
			P15311	Ezrin OS
			P04075	Fructose-bisphosphate aldolase A OS
			P06733	Alpha-enolase OS
			P00736	Complement C1r subcomponent OS
			P26038	Moesin OS
			Q71U36	Tubulin alpha-1A chain OS
			P11021	Endoplasmic reticulum chaperone BiP OS
			Q09666	Neuroblast differentiation-associated protein AHNAK OS
			P06396	Gelsolin OS
			Q02818	Nucleobindin-1 OS
			P30101	Protein disulfide-isomerase A3 OS
			P00338	L-lactate dehydrogenase A chain OS
			P05121	Plasminogen activator inhibitor 1 OS
			Q02809-2	Isoform 2 of Procollagen-lysine,2-oxoglutarate 5-dioxygenase 1 OS
			P18065	Insulin-like growth factor-binding protein 2 OS
			Q12841	Follistatin-related protein 1 OS
			P05997	Collagen alpha-2(V) chain OS
			P60174	Triosephosphate isomerase OS
			Q96RW7	Hemicentin-1 OS
			P68366	Tubulin alpha-4A chain OS
			O43852	Calumenin OS
			P02462	Collagen alpha-1(IV) chain OS
			P13797	Plastin-3 OS
			P05067	Amyloid-beta precursor protein OS
			O15230	Laminin subunit alpha-5 OS
			Q9Y4K0	Lysyl oxidase homolog 2 OS
			O75083	WD repeat-containing protein 1 OS
			P16870	Carboxypeptidase E OS
			P37802	Transgelin-2 OS
			P12110	Collagen alpha-2(VI) chain OS
			P07237	Protein disulfide-isomerase OS
			P61769	Beta-2-microglobulin OS
			P00558	Phosphoglycerate kinase 1 OS
			P01033	Metalloproteinase inhibitor 1 OS
			P05156	Complement factor I OS
			Q08629	Testican-1 OS
			P09871	Complement C1s subcomponent OS
			P63104	14-3-3 protein zeta/delta OS
			P29401	Transketolase OS
			P23528	Cofilin-1 OS
			P46940	Ras GTPase-activating-like protein IQGAP1 OS
			Q06830	Peroxiredoxin-1 OS
			P20908	Collagen alpha-1(V) chain OS
			P18669	Phosphoglycerate mutase 1 OS
			P23284	Peptidyl-prolyl cis-trans isomerase B OS
			P07355	Annexin A2 OS
			P60842	Eukaryotic initiation factor 4A-I OS
			P62258	14-3-3 protein epsilon OS
			P07602	Prosaposin OS
			P13489	Ribonuclease inhibitor OS
			Q16610	Extracellular matrix protein 1 OS
			P09936	Ubiquitin carboxyl-terminal hydrolase isozyme L1 OS
			P62937	Peptidyl-prolyl cis-trans isomerase A OS
			P25391	Laminin subunit alpha-1 OS
			P09382	Galectin-1 OS
			O00339	Matrilin-2 OS
			P07195	L-lactate dehydrogenase B chain OS
			P27797	Calreticulin OS
			P14543	Nidogen-1 OS
			Q01995	Transgelin OS
			P31946	14-3-3 protein beta/alpha OS
			P50395	Rab GDP dissociation inhibitor beta OS
			O95967	EGF-containing fibulin-like extracellular matrix protein 2 OS
			O94985	Calsyntenin-1 OS
			P67936	Tropomyosin alpha-4 chain OS
			P04406	Glyceraldehyde-3-phosphate dehydrogenase OS
			P27348	14-3-3 protein theta OS
			P14625	Endoplasmin OS
			Q16658	Fascin OS
			Q9BUF5	Tubulin beta-6 chain OS
			P0DN86	Choriogonadotropin subunit beta 3 OS
			P16035	Metalloproteinase inhibitor 2 OS
			P22626	Heterogeneous nuclear ribonucleoproteins A2/B1 OS
			Q92626	Peroxidasin homolog OS
			Q9UI42	Carboxypeptidase A4 OS
			P35908	Keratin, type II cytoskeletal 2 epidermal OS
			P07737	Profilin-1 OS
			P07093	Glia-derived nexin OS
			P22392-2	Isoform 3 of Nucleoside diphosphate kinase B OS
			P24593	Insulin-like growth factor-binding protein 5 OS
			P35241	Radixin OS
			Q16881	Thioredoxin reductase 1, cytoplasmic OS
			P22314	Ubiquitin-like modifier-activating enzyme 1 OS
			P0DMV9	Heat shock 70 kDa protein 1B OS
			Q14697	Neutral alpha-glucosidase AB OS
			P20742	Pregnancy zone protein OS
			Q8NBS9	Thioredoxin domain-containing protein 5 OS
			P00441	Superoxide dismutase [Cu-Zn] OS
			P36871	Phosphoglucomutase-1 OS
			Q9UBP4	Dickkopf-related protein 3 OS
			P01034	Cystatin-C OS
			P06744	Glucose-6-phosphate isomerase OS
			P28300	Protein-lysine 6-oxidase OS
			O00410	Importin-5 OS
			P61981	14-3-3 protein gamma OS
			Q15293	Reticulocalbin-1 OS
			P54802	Alpha-N-acetylglucosaminidase OS
			P09211	Glutathione S-transferase P OS
			P09651	Heterogeneous nuclear ribonucleoprotein A1 OS
			P61158	Actin-related protein 3 OS
			P30086	Phosphatidylethanolamine-binding protein 1 OS
			P07339	Cathepsin D OS
			P40926	Malate dehydrogenase, mitochondrial OS
			P09493-3	Isoform 3 of Tropomyosin alpha-1 chain OS
			Q9BRK5	45 kDa calcium-binding protein OS
			P55287	Cadherin-11 OS
			P19022	Cadherin-2 OS
			P19823	Inter-alpha-trypsin inhibitor heavy chain H2 OS
			P00734	Prothrombin OS
			Q6YHK3	CD109 antigen OS
			Q15582	Transforming growth factor-beta-induced protein ig-h3 OS
			P02774	Vitamin D-binding protein OS
			Q13813	Spectrin alpha chain, non-erythrocytic 1 OS
			P14314	Glucosidase 2 subunit beta OS
			P04439	HLA class I histocompatibility antigen, A alpha chain OS
			Q13162	Peroxiredoxin-4 OS
			Q13740	CD166 antigen OS
			P0C0L4	Complement C4-A OS
			P26022	Pentraxin-related protein PTX3 OS
			P80303	Nucleobindin-2 OS
			Q96AY3	Peptidyl-prolyl cis-trans isomerase FKBP10 OS
			P29279	CCN family member 2 OS
			P52565	Rho GDP-dissociation inhibitor 1 OS
			P08729	Keratin, type II cytoskeletal 7 OS
			Q14974	Importin subunit beta-1 OS
			P53396	ATP-citrate synthase OS
			P26641	Elongation factor 1-gamma OS
			P50454	Serpin H1 OS
			Q14393	Growth arrest-specific protein 6 OS
			O60664	Perilipin-3 OS
			Q92743	Serine protease HTRA1 OS
			P09104	Gamma-enolase OS
			P63241	Eukaryotic translation initiation factor 5A-1 OS
			P10909	Clusterin OS
			P31150	Rab GDP dissociation inhibitor alpha OS
			P15291	Beta-1,4-galactosyltransferase 1 OS
			P05154	Plasma serine protease inhibitor OS
			P62979	Ubiquitin-40S ribosomal protein S27a OS
			P35052	Glypican-1 OS
			P35556	Fibrillin-2 OS
			Q14019	Coactosin-like protein OS
			P36955	Pigment epithelium-derived factor OS
			P04259	Keratin, type II cytoskeletal 6B OS
			Q04917	14-3-3 protein eta OS
			P07225	Vitamin K-dependent protein S OS
			O00622	CCN family member 1 OS
			P00747	Plasminogen OS
			P0DP25	Calmodulin-3 OS
			P61978	Heterogeneous nuclear ribonucleoprotein K OS
			P29966	Myristoylated alanine-rich C-kinase substrate OS
			Q15084	Protein disulfide-isomerase A6 OS
			Q16555	Dihydropyrimidinase-related protein 2 OS
			Q05682	Caldesmon OS
			P22692	Insulin-like growth factor-binding protein 4 OS
			P61916	NPC intracellular cholesterol transporter 2 OS
			P15121	Aldo-keto reductase family 1 member B1 OS
			P30041	Peroxiredoxin-6 OS
			Q14118	Dystroglycan 1 OS
			P13987	CD59 glycoprotein OS
			P60660	Myosin light polypeptide 6 OS
			P05783	Keratin, type I cytoskeletal 18 OS
			P06865	Beta-hexosaminidase subunit alpha OS
			Q76M96	Coiled-coil domain-containing protein 80 OS
			P24592	Insulin-like growth factor-binding protein 6 OS
			P35579	Myosin-9 OS
			P10321	HLA class I histocompatibility antigen, C alpha chain OS
			P01008	Antithrombin-III OS
			P08294	Extracellular superoxide dismutase [Cu-Zn] OS
			P00751	Complement factor B OS
			P04083	Annexin A1 OS
			Q8NBJ4	Golgi membrane protein 1 OS
			O75326	Semaphorin-7A OS
			P55290	Cadherin-13 OS
			P13693	Translationally-controlled tumor protein OS
			P13667	Protein disulfide-isomerase A4 OS
			Q01518	Adenylyl cyclase-associated protein 1 OS
			P01137	Transforming growth factor beta-1 proprotein OS
			P01889	HLA class I histocompatibility antigen, B alpha chain OS
			P30530	Tyrosine-protein kinase receptor UFO OS
			P10809	60 kDa heat shock protein, mitochondrial OS
			Q10471	Polypeptide N-acetylgalactosaminyltransferase 2 OS
			P08865	40S ribosomal protein SA OS
			P49747	Cartilage oligomeric matrix protein OS
			Q9Y696	Chloride intracellular channel protein 4 OS
			P62906	60S ribosomal protein L10a OS
			O00299	Chloride intracellular channel protein 1 OS
			P05452	Tetranectin OS
			P17655	Calpain-2 catalytic subunit OS
			P40925	Malate dehydrogenase, cytoplasmic OS
			P47756	F-actin-capping protein subunit beta OS
			P07858	Cathepsin B OS
			Q6EMK4	Vasorin OS
			O60462	Neuropilin-2 OS
			P08697	Alpha-2-antiplasmin OS
			P99999	Cytochrome c OS
			O14786	Neuropilin-1 OS
			P51884	Lumican OS
			P27816	Microtubule-associated protein 4 OS
			P32119	Peroxiredoxin-2 OS
			Q8NI22	Multiple coagulation factor deficiency protein 2 OS
			P02771	Alpha-fetoprotein OS
			O00560	Syntenin-1 OS
			O14950	Myosin regulatory light chain 12B OS
			Q9UBG0	C-type mannose receptor 2 OS
			Q06033	Inter-alpha-trypsin inhibitor heavy chain H3 OS
			Q99497	Parkinson disease protein 7 OS
			Q08397	Lysyl oxidase homolog 1 OS
			Q04446	1,4-alpha-glucan-branching enzyme OS
			P21291	Cysteine and glycine-rich protein 1 OS
			Q8N474	Secreted frizzled-related protein 1 OS
			Q15417	Calponin-3 OS
			P31949	Protein S100-A11 OS
			P52907	F-actin-capping protein subunit alpha-1 OS
			P68036	Ubiquitin-conjugating enzyme E2 L3 OS
			P02545	Prelamin-A/C OS
			P31948	Stress-induced-phosphoprotein 1 OS
			P21810	Biglycan OS
			Q15121	Astrocytic phosphoprotein PEA-15 OS
			O94760	N(G),N(G)-dimethylarginine dimethylaminohydrolase 1 OS
			P34932	Heat shock 70 kDa protein 4 OS
			Q04760	Lactoylglutathione lyase OS
			P13497	Bone morphogenetic protein 1 OS
			Q7Z304	MAM domain-containing protein 2 OS
			P43251	Biotinidase OS
			P52209	6-phosphogluconate dehydrogenase, decarboxylating OS
			Q16531	DNA damage-binding protein 1 OS
			Q9ULV4	Coronin-1C OS
			P00505	Aspartate aminotransferase, mitochondrial OS
			Q92598	Heat shock protein 105 kDa OS
			Q13838	Spliceosome RNA helicase DDX39B OS
			Q13443	Disintegrin and metalloproteinase domain-containing protein 9 OS
			P37837	Transaldolase OS
			Q99729-2	Isoform 2 of Heterogeneous nuclear ribonucleoprotein A/B OS
			P33316	Deoxyuridine 5'-triphosphate nucleotidohydrolase, mitochondrial OS
			P08758	Annexin A5 OS
			P11940	Polyadenylate-binding protein 1 OS
			P21246	Pleiotrophin OS
			P61604	10 kDa heat shock protein, mitochondrial OS
			P26639	Threonine--tRNA ligase 1, cytoplasmic OS
			P63244	Receptor of activated protein C kinase 1 OS
			P05543	Thyroxine-binding globulin OS
			Q15113	Procollagen C-endopeptidase enhancer 1 OS
			Q92520	Protein FAM3C OS
			Q15436	Protein transport protein Sec23A OS
			P07686	Beta-hexosaminidase subunit beta OS
			P09429	High mobility group protein B1 OS
			Q9BWS9	Chitinase domain-containing protein 1 OS
			P13521	Secretogranin-2 OS
			P20810	Calpastatin OS
			O76061	Stanniocalcin-2 OS
			Q15365	Poly(rC)-binding protein 1 OS
			P01130	Low-density lipoprotein receptor OS
			P46777	60S ribosomal protein L5 OS
			P02649	Apolipoprotein E OS
			P30153	Serine/threonine-protein phosphatase 2A 65 kDa regulatory subunit A alpha isoform OS
			P16949	Stathmin OS
			Q8WUM4	Programmed cell death 6-interacting protein OS
			P21399	Cytoplasmic aconitate hydratase OS
			P30050	60S ribosomal protein L12 OS
			P04632	Calpain small subunit 1 OS
			P24534	Elongation factor 1-beta OS
			P30048	Thioredoxin-dependent peroxide reductase, mitochondrial OS
			Q93063	Exostosin-2 OS
			P02788	Lactotransferrin OS
			P35606	Coatomer subunit beta' OS
			Q9UL46	Proteasome activator complex subunit 2 OS
			P61160	Actin-related protein 2 OS
			P27658	Collagen alpha-1(VIII) chain OS
			Q86UD1	Out at first protein homolog OS
			P04114	Apolipoprotein B-100 OS
			Q07954	Prolow-density lipoprotein receptor-related protein 1 OS
			P27695	DNA-(apurinic or apyrimidinic site) endonuclease OS
			Q6UX71	Plexin domain-containing protein 2 OS
			Q8IVN8	Somatomedin-B and thrombospondin type-1 domain-containing protein OS
			P05155	Plasma protease C1 inhibitor OS
			Q96TA1	Protein Niban 2 OS
			P80723	Brain acid soluble protein 1 OS
			P06576	ATP synthase subunit beta, mitochondrial OS
			Q12765	Secernin-1 OS
			Q16576	Histone-binding protein RBBP7 OS
			Q92820	Gamma-glutamyl hydrolase OS
			P23526	Adenosylhomocysteinase OS
			P17936	Insulin-like growth factor-binding protein 3 OS
			Q16394	Exostosin-1 OS
			P17174	Aspartate aminotransferase, cytoplasmic OS
			Q15063	Periostin OS
			O43505	Beta-1,4-glucuronyltransferase 1 OS
			P01215	Glycoprotein hormones alpha chain OS
			O95302	Peptidyl-prolyl cis-trans isomerase FKBP9 OS
			P53634	Dipeptidyl peptidase 1 OS
			Q9GZP0	Platelet-derived growth factor D OS
			P13473	Lysosome-associated membrane glycoprotein 2 OS
			P35613-2	Isoform 2 of Basigin OS
			O95084	Serine protease 23 OS
			P01344	Insulin-like growth factor II OS
			P62328	Thymosin beta-4 OS
			Q16778	Histone H2B type 2-E OS
			P54578	Ubiquitin carboxyl-terminal hydrolase 14 OS
			P20933	N(4)-(beta-N-acetylglucosaminyl)-L-asparaginase OS
			P54727	UV excision repair protein RAD23 homolog B OS
			P0DUB6	Alpha-amylase 1A OS
			P12955	Xaa-Pro dipeptidase OS
			Q15942	Zyxin OS
			P02749	Beta-2-glycoprotein 1 OS
			O60687	Sushi repeat-containing protein SRPX2 OS
			P14854	Cytochrome c oxidase subunit 6B1 OS
			P33908	Mannosyl-oligosaccharide 1,2-alpha-mannosidase IA OS
			P11216	Glycogen phosphorylase, brain form OS
			P39060	Collagen alpha-1(XVIII) chain OS
			Q14103	Heterogeneous nuclear ribonucleoprotein D0 OS
			O00469	Procollagen-lysine,2-oxoglutarate 5-dioxygenase 2 OS
			P60981	Destrin OS
			P09496	Clathrin light chain A OS
			O60888	Protein CutA OS
			P11464	Pregnancy-specific beta-1-glycoprotein 1 OS
			Q15262	Receptor-type tyrosine-protein phosphatase kappa OS
			P04179	Superoxide dismutase [Mn], mitochondrial OS
			Q9UBR2	Cathepsin Z OS
			Q15046	Lysine--tRNA ligase OS
			Q9H299	SH3 domain-binding glutamic acid-rich-like protein 3 OS
			P00491	Purine nucleoside phosphorylase OS
			P52823	Stanniocalcin-1 OS
			P45974	Ubiquitin carboxyl-terminal hydrolase 5 OS
			P05546	Heparin cofactor 2 OS
			O14773	Tripeptidyl-peptidase 1 OS
			P55268	Laminin subunit beta-2 OS
			Q9UK76	Jupiter microtubule associated homolog 1 OS
			Q7Z7G0	Target of Nesh-SH3 OS
			Q15904	V-type proton ATPase subunit S1 OS
			P78539	Sushi repeat-containing protein SRPX OS
			Q99598	Translin-associated protein X OS
			P12004	Proliferating cell nuclear antigen OS
			Q10588	ADP-ribosyl cyclase/cyclic ADP-ribose hydrolase 2 OS
			O00584	Ribonuclease T2 OS
			P34096	Ribonuclease 4 OS
			P09622	Dihydrolipoyl dehydrogenase, mitochondrial OS
			P05387	60S acidic ribosomal protein P2 OS
			O75347	Tubulin-specific chaperone A OS
			O15144	Actin-related protein 2/3 complex subunit 2 OS
			P78417	Glutathione S-transferase omega-1 OS
			Q9NS15	Latent-transforming growth factor beta-binding protein 3 OS
			Q9UJJ9	N-acetylglucosamine-1-phosphotransferase subunit gamma OS
			P06748	Nucleophosmin OS
			Q01459	Di-N-acetylchitobiase OS
			Q6FHJ7	Secreted frizzled-related protein 4 OS
			P19021	Peptidyl-glycine alpha-amidating monooxygenase OS
			Q9BTY2	Plasma alpha-L-fucosidase OS
			P61088	Ubiquitin-conjugating enzyme E2 N OS
			Q15366	Poly(rC)-binding protein 2 OS
			P58546	Myotrophin OS
			P30085	UMP-CMP kinase OS
			Q00688	Peptidyl-prolyl cis-trans isomerase FKBP3 OS
			Q9UQ80	Proliferation-associated protein 2G4 OS
			O75882	Attractin OS
			Q99674	Cell growth regulator with EF hand domain protein 1 OS
			Q14847	LIM and SH3 domain protein 1 OS
			Q14766	Latent-transforming growth factor beta-binding protein 1 OS
			P19827	Inter-alpha-trypsin inhibitor heavy chain H1 OS
			O76003	Glutaredoxin-3 OS
			O15143	Actin-related protein 2/3 complex subunit 1B OS
			P61812	Transforming growth factor beta-2 proprotein OS
			Q9NQC3	Reticulon-4 OS
			P43652	Afamin OS
			Q9Y266	Nuclear migration protein nudC OS
			P01009	Alpha-1-antitrypsin OS
			P38159	RNA-binding motif protein, X chromosome OS
			O75368	SH3 domain-binding glutamic acid-rich-like protein OS
			P04217	Alpha-1B-glycoprotein OS
			Q96FW1	Ubiquitin thioesterase OTUB1 OS
			P15880	40S ribosomal protein S2 OS
			Q6P179	Endoplasmic reticulum aminopeptidase 2 OS
			P50990	T-complex protein 1 subunit theta OS
			Q15631	Translin OS
			P55786	Puromycin-sensitive aminopeptidase OS
			P06703	Protein S100-A6 OS
			Q969H8	Myeloid-derived growth factor OS
			P62873	Guanine nucleotide-binding protein G(I)/G(S)/G(T) subunit beta-1 OS
			P01031	Complement C5 OS
			O14579	Coatomer subunit epsilon OS
			P60983	Glia maturation factor beta OS
			P04066	Tissue alpha-L-fucosidase OS
			P55209	Nucleosome assembly protein 1-like 1 OS
			Q14624	Inter-alpha-trypsin inhibitor heavy chain H4 OS
			P13010	X-ray repair cross-complementing protein 5 OS
			P98179	RNA-binding protein 3 OS
			P31153	S-adenosylmethionine synthase isoform type-2 OS
			Q86SR1	Polypeptide N-acetylgalactosaminyltransferase 10 OS
			Q9UBI6	Guanine nucleotide-binding protein G(I)/G(S)/G(O) subunit gamma-12 OS
			Q15181	Inorganic pyrophosphatase OS
			P00390	Glutathione reductase, mitochondrial OS
			Q14247	Src substrate cortactin OS
			P62942	Peptidyl-prolyl cis-trans isomerase FKBP1A OS
			P07477	Serine protease 1 OS
			Q13308	Inactive tyrosine-protein kinase 7 OS
			P00492	Hypoxanthine-guanine phosphoribosyltransferase OS
			Q9H4A4	Aminopeptidase B OS
			Q9UBQ6	Exostosin-like 2 OS
			Q16851	UTP--glucose-1-phosphate uridylyltransferase OS
			Q8NC51	Plasminogen activator inhibitor 1 RNA-binding protein OS
			P02790	Hemopexin OS
			Q96C90	Protein phosphatase 1 regulatory subunit 14B OS
			P42785	Lysosomal Pro-X carboxypeptidase OS
			Q14126	Desmoglein-2 OS
			Q16181	Septin-7 OS
			P46821	Microtubule-associated protein 1B OS
			P05090	Apolipoprotein D OS
			P11717	Cation-independent mannose-6-phosphate receptor OS
			Q9BRF8	Serine/threonine-protein phosphatase CPPED1 OS
			O95336	6-phosphogluconolactonase OS
			Q99832	T-complex protein 1 subunit eta OS
			P62136	Serine/threonine-protein phosphatase PP1-alpha catalytic subunit OS
			P09603	Macrophage colony-stimulating factor 1 OS
			P30040	Endoplasmic reticulum resident protein 29 OS
			P10646	Tissue factor pathway inhibitor OS
			P15586	N-acetylglucosamine-6-sulfatase OS
			P05388	60S acidic ribosomal protein P0 OS
			P40227	T-complex protein 1 subunit zeta OS
			Q86VP6	Cullin-associated NEDD8-dissociated protein 1 OS
			O43396	Thioredoxin-like protein 1 OS
			P61247	40S ribosomal protein S3a OS
			P35237	Serpin B6 OS
			Q06323	Proteasome activator complex subunit 1 OS
			P48637	Glutathione synthetase OS
			P09960	Leukotriene A-4 hydrolase OS
			P17900	Ganglioside GM2 activator OS
			P10599	Thioredoxin OS
			P12081	Histidine--tRNA ligase, cytoplasmic OS
			P61758	Prefoldin subunit 3 OS
			P07711	Procathepsin L OS
			P49321	Nuclear autoantigenic sperm protein OS
			O00154	Cytosolic acyl coenzyme A thioester hydrolase OS
			P53004	Biliverdin reductase A OS
			Q9HB71	Calcyclin-binding protein OS
			Q9P1F3	Costars family protein ABRACL OS
			P27701	CD82 antigen OS
			Q8NBJ7	Inactive C-alpha-formylglycine-generating enzyme 2 OS
			O43776	Asparagine--tRNA ligase, cytoplasmic OS
			P35637	RNA-binding protein FUS OS
			O95394	Phosphoacetylglucosamine mutase OS
			P68402	Platelet-activating factor acetylhydrolase IB subunit alpha2 OS
			O00462	Beta-mannosidase OS
			P48643	T-complex protein 1 subunit epsilon OS
			Q01082	Spectrin beta chain, non-erythrocytic 1 OS
			Q9Y4L1	Hypoxia up-regulated protein 1 OS
			P28482	Mitogen-activated protein kinase 1 OS
			P06132	Uroporphyrinogen decarboxylase OS
			O95633	Follistatin-related protein 3 OS
			Q16769	Glutaminyl-peptide cyclotransferase OS
			Q32P28	Prolyl 3-hydroxylase 1 OS
			P08581	Hepatocyte growth factor receptor OS
			Q99985	Semaphorin-3C OS
			P22102	Trifunctional purine biosynthetic protein adenosine-3 OS
			P12259	Coagulation factor V OS
			P55060	Exportin-2 OS
			Q96D15	Reticulocalbin-3 OS
			O75937	DnaJ homolog subfamily C member 8 OS
			O00487	26S proteasome non-ATPase regulatory subunit 14 OS
			Q12905	Interleukin enhancer-binding factor 2 OS
			P49767	Vascular endothelial growth factor C OS
			P15374	Ubiquitin carboxyl-terminal hydrolase isozyme L3 OS
			Q9UNF1	Melanoma-associated antigen D2 OS
